# Supplementary material for: Network Pharmacology and Experimental Verification to Unveil the Mechanism of N-Methyl-D-Aspartic Acid Rescue Humantenirine-Induced Excitotoxicity
Source: Metabolites. 2023 Jan 28;13(2):195. doi: 10.3390/metabo13020195 (PMC9966887; doi:10.3390/metabo13020195)
Supplement: Supplementary file 1 [file metabolites-13-00195-s001.zip]

Archive with 1 entries (1 files):
- metabolites-2111174-supplementary.pdf
